# Supplementary material for: Using Alphafold2 to Predict the Structure of the Gp5/M Dimer of Porcine Respiratory and Reproductive Syndrome Virus
Source: Int J Mol Sci. 2022 Oct 30;23(21):13209. doi: 10.3390/ijms232113209 (PMC9653971; doi:10.3390/ijms232113209)
Supplement: Supplementary file 1 [file ijms-23-13209-s001.zip]

Archive with 1 entries (1 files):
- ijms-1916395-supplementary.pdf
